# Supplementary material for: Year-Round Bat Activity and Species Richness Near Temporary Ponds in the Mediterranean Region
Source: Life (Basel). 2023 Jul 1;13(7):1495. doi: 10.3390/life13071495 (PMC10381810; doi:10.3390/life13071495)
Supplement: Supplementary file 1 [file life-13-01495-s001.zip]

Archive with 1 entries (1 files):
- life-2378702-supplementary.pdf
